# Supplementary material for: A mixed methods study to evaluate participatory mapping for rural water safety planning in western Kenya
Source: PLoS One. 2021 Jul 28;16(7):e0255286. doi: 10.1371/journal.pone.0255286 (PMC8318241; doi:10.1371/journal.pone.0255286)
Supplement: S1 Table — (XLSX) [file pone.0255286.s004.xlsx]

## Sheet: S1_Table
S1 Table: Counts of new water points mapped in second workshop by village and source type											* rainwater points excluded from these totals
Village name	spring	water pan	surface water collection	wells	burst pipes	standpipe	rainwater	borehole	kiosk	total new water points	mapped in 1st workshop (*)	% captured by 1st workshop	Omission rate for 1st workshop
Ong'ielo	4	2	1							7	18	0.72	0.28
Kaminogedo	6	1	1	2	1					11	23	0.676471	0.323529
Lwak		1	1	3						5	15	0.75	0.25
Siger		5	1	2		1				9	10	0.526316	0.473684
Sangla	1	2								3	4	0.571429	0.428571
Wangarot		1								1	5	0.833333	0.166667
Rambugu				2						2	11	0.846154	0.153846
Ndwara			2	2						4	19	0.826087	0.173913
Sinogo	2									2	3	0.6	0.4
Got Bondo										0	5	1	0
total new points - 2nd workshop	13	12	6	11	1	1	0	0	0	44
water points mapped in 1st workshop	13	25	3	31	11	22	2812	4	4	113
% captured by 1st workshop	0.5	0.675676	0.333333	0.738095	0.916667	0.956522	1	1	1	0.719745
omission rate in 1st workshop	0.5	0.324324	0.666667	0.261905	0.0833333	0.0434783	0	0	0	0.280255

## Sheet: Paper Info
Title:	A mixed methods study to evaluate participatory mapping for rural drinking-water safety planning in western Kenya
Journal name:	PLoS ONE
Author names:	Joseph Okotto-Okotto1, Weiyu Yu2, Emmah Kwoba3, SM Thumbi3, 4, Okotto L.5, Peggy Wanza3, Diogo Trajano Gomes da Silva6, Jim A. Wright2,*
Affiliations:
1 Victoria Institute for Research on Environment and Development (VIRED) International, P.O. Box 6423-40103, off Nairobi Road, Rabour, Kisumu, Kenya
2 School of Geography and Environmental Science, University of Southampton, Building 44, Highfield, Southampton SO17 1BJ, UK
3 Centre for Global Health Research, Kenya Medical Research Institute, P.O. Box 1578-40100, Kisumu, Kenya
4 Paul G Allen School for Global Animal Health, Washington State University, Pullman, WA 99164- 7090, USA
5 School of Spatial Planning and Natural Resource Management, Jaramogi Oginga Odinga University of Science and Technology, Bondo (Main) Campus, P.O. Box 210-40601, Bondo, Kenya
6 School of Environment and Technology, University of Brighton, Cockcroft Building, Lewes Road, Brighton BN2 4GJ, UK
* Corresponding author:	Jim A. Wright (J.A.Wright@soton.ac.uk)
